# Supplementary material for: Computational Design and Optimization of Peptide Inhibitors for SIRT2
Source: Pharmaceuticals (Basel). 2024 Aug 24;17(9):1120. doi: 10.3390/ph17091120 (PMC11435109; doi:10.3390/ph17091120)
Supplement: Supplementary file 1 [file pharmaceuticals-17-01120-s001.zip]

Archive with 1 entries (1 files):
- pharmaceuticals-3114256-supplementary.pdf
